# Supplementary material for: Polymorphisms in ACE1, TMPRSS2, IFIH1, IFNAR2, and TYK2 Genes Are Associated with Worse Clinical Outcomes in COVID-19
Source: Genes (Basel). 2022 Dec 22;14(1):29. doi: 10.3390/genes14010029 (PMC9858252; doi:10.3390/genes14010029)
Supplement: Supplementary file 1 [file genes-14-00029-s001.zip]

Archive with 1 entries (1 files):
- genes-2029564-supplementary.pdf
